# Supplementary material for: Dietary Pattern Associated with the Risk of Poor Glycemic Control in Chinese Diabetic Adults: Results from the China Nutrition and Health Surveillance 2015–2017 Survey
Source: Nutrients. 2022 Dec 23;15(1):56. doi: 10.3390/nu15010056 (PMC9824526; doi:10.3390/nu15010056)
Supplement: Supplementary file 1 [file nutrients-15-00056-s001.zip]

Archive with 1 entries (1 files):
- nutrients-2077684-supplementary.pdf
